# Supplementary material for: Integrated Targeted and Untargeted Metabolomics Reveals the Toxic Mechanisms of Zearalenone in Goat Leydig Cells
Source: Animals (Basel). 2026 Jan 16;16(2):283. doi: 10.3390/ani16020283 (PMC12838253; doi:10.3390/ani16020283)
Supplement: Supplementary file 1 [file animals-16-00283-s001.zip]

Archive with 8 entries (5 files):
- Supplementary Files/
- Supplementary Files/Differential metabolites in non-targeted metabolomics/
- Supplementary Files/Differential metabolites in non-targeted metabolomics/negative ion.xlsx
- Supplementary Files/Differential metabolites in non-targeted metabolomics/positive ion.xlsx
- Supplementary Files/Differential metabolites in non-targeted metabolomics/~$正离子.xlsx
- Supplementary Files/Differential metabolites in non-targeted metabolomics/~$负离子.xlsx
- Supplementary Files/Targeted metabolomics results/
- Supplementary Files/Targeted metabolomics results/Quality control of 18 types of steroid hormones.xlsx
