# Supplementary material for: Integrated Targeted and Untargeted Metabolomics Reveals the Toxic Mechanisms of Zearalenone in Goat Leydig Cells
Source: Animals (Basel). 2026 Jan 16;16(2):283. doi: 10.3390/ani16020283 (PMC12838253; doi:10.3390/ani16020283)
Supplement: Supplementary file 1 [file animals-16-00283-s001.zip › Supplementary Files/Targeted metabolomics results/Quality control of 18 types of steroid hormones.xlsx]

## Sheet: 相对定量
	Name	QCL	QCM	QCH
1	17A-Hydroxyprogesterone	195000	16700000	32100000
2	Corticosterone	67300	5790000	10900000
3	5-α-Dihydrotestosterone	29300	2810000	5440000
4	Pregnenolone	30400	2660000	4710000
5	Progesterone	176000	16500000	31300000
6	11-Deoxycortisol	85300	6740000	12900000
7	11-Deoxycorticosterone	97800	8170000	16100000
8	Androstenedione	871000	74900000	130000000
9	Cortisone	225000	15600000	29100000
10	Testosterone	162000	13500000	26100000
11	Cortisol	705000	43300000	78900000
12	Dehydroepisndrosterone	285000	12400000	28200000
13	Estradiol	7300	692000	1300000
14	Aldosterone	13800	1170000	2250000
15	Estriol	32500	2510000	4930000
16	Estrone	36400	3170000	6130000
17	17A-Hydroxypregnenolone	85300	7410000	14600000
18	Dehydroepiandrosterone Sulfate	3610000	331000000	595000000

## Sheet: 绝对定量
	Name	Unit	QCL	QCM	QCH
1	17A-Hydroxyprogesterone	ng/mL	0.157	13.1	25.1
2	Corticosterone	ng/mL	0.14	12.2	22.6
3	5-α-Dihydrotestosterone	ng/mL	0.0808	7.59	14.8
4	Pregnenolone	ng/mL	0.172	14.2	26
5	Progesterone	ng/mL	0.136	11.8	22.3
6	11-Deoxycortisol	ng/mL	0.0615	4.95	9.57
7	11-Deoxycorticosterone	ng/mL	0.0276	2.26	4.44
8	Androstenedione	ng/mL	0.158	12.8	22.4
9	Cortisone	ng/mL	0.318	24	46.1
10	Testosterone	ng/mL	0.0601	4.84	9.19
11	Cortisol	ng/mL	1.59	122	235
12	Dehydroepisndrosterone	ng/mL	0.357	24	50
13	Estradiol	ng/mL	0.0579	4.93	9.68
14	Aldosterone	ng/mL	0.126	9.53	17.8
15	Estriol	ng/mL	0.132	9.3	17.9
16	Estrone	ng/mL	0.0632	4.93	9.27
17	17A-Hydroxypregnenolone	ng/mL	0.329	25.7	49.3
18	Dehydroepiandrosterone Sulfate	ng/mL	28.5	2380	4460

## Sheet: 标曲
	Name	Linear equation	R	Linear range（ng/mL）
1	17A-Hydroxyprogesterone	y=0.887x-0.00263	0.9997	0.2 - 30
2	Corticosterone	y=0.415x+0.00692	0.9975	0.05 - 15
3	5-α-Dihydrotestosterone	y=0.265x+0.000752	0.9995	0.03 - 18
4	Pregnenolone	y=0.114x-0.000819	0.9974	0.06 - 36
5	Progesterone	y=0.383x-0.00184	0.9999	0.05 - 30
6	11-Deoxycortisol	y=0.751x-0.00109	0.9976	0.02 - 12
7	11-Deoxycorticosterone	y=0.978x+0.000343	0.9997	0.01 - 6
8	Androstenedione	y=1.07x-0.00655	0.9989	0.05 - 30
9	Cortisone	y=0.676x+0.00114	0.9999	0.05 - 60
10	Testosterone	y=0.594x-0.000774	0.9998	0.02- 12
11	Cortisol	y=0.467x-0.0119	0.9996	0.5 - 300
12	Dehydroepisndrosterone	y=0.0.0114x+0.00317	0.9957	0.0610 - 60
13	Estradiol	y=0.853x-0.000181	0.9997	0.000691 - 12
14	Aldosterone	y=0.3x-0.0176	0.9975	0.4 - 24
15	Estriol	y=0.657x-0.00181	0.999	0.04 - 24
16	Estrone	y=0.7x-0.00216	0.9993	0.02 - 12
17	17A-Hydroxypregnenolone	y=0.314x-0.00428	0.9993	0.1 - 60
18	Dehydroepiandrosterone Sulfate	y=0.0119x-0.025	0.9991	10 - 6000
